# Supplementary material for: Hsf1 and the molecular chaperone Hsp90 support a ‘rewiring stress response’ leading to an adaptive cell size increase in chronic stress
Source: eLife. 2023 Dec 7;12:RP88658. doi: 10.7554/eLife.88658 (PMC10703448; doi:10.7554/eLife.88658)
Supplement: Figure 2—source data 1. [file elife-88658-fig2-data1.zip]

Archive with 21 entries (19 files):
- Fig2-source data 1/
- Fig2-source data 1/.DS_Store
- __MACOSX/Fig2-source data 1/._.DS_Store
- Fig2-source data 1/Fig2-source data 1.png
- __MACOSX/Fig2-source data 1/._Fig2-source data 1.png
- Fig2-source data 1/raw blots/
- __MACOSX/Fig2-source data 1/._raw blots
- Fig2-source data 1/raw blots/actin 1.tif
- __MACOSX/Fig2-source data 1/raw blots/._actin 1.tif
- Fig2-source data 1/raw blots/.DS_Store
- __MACOSX/Fig2-source data 1/raw blots/._.DS_Store
- Fig2-source data 1/raw blots/actin-2.tif
- __MACOSX/Fig2-source data 1/raw blots/._actin-2.tif
- Fig2-source data 1/raw blots/Hsp90a 1.tif
- __MACOSX/Fig2-source data 1/raw blots/._Hsp90a 1.tif
- Fig2-source data 1/raw blots/90a-2.tif
- __MACOSX/Fig2-source data 1/raw blots/._90a-2.tif
- Fig2-source data 1/raw blots/90b 2.tif
- __MACOSX/Fig2-source data 1/raw blots/._90b 2.tif
- Fig2-source data 1/raw blots/90b-1.tif
- __MACOSX/Fig2-source data 1/raw blots/._90b-1.tif
