# Supplementary material for: Hsf1 and the molecular chaperone Hsp90 support a ‘rewiring stress response’ leading to an adaptive cell size increase in chronic stress
Source: eLife. 2023 Dec 7;12:RP88658. doi: 10.7554/eLife.88658 (PMC10703448; doi:10.7554/eLife.88658)
Supplement: Figure 3—source data 2. [file elife-88658-fig3-data2.zip]

Archive with 21 entries (19 files):
- Fig3-source data 2/
- Fig3-source data 2/Fig3-source data 2.png
- __MACOSX/Fig3-source data 2/._Fig3-source data 2.png
- Fig3-source data 2/.DS_Store
- __MACOSX/Fig3-source data 2/._.DS_Store
- Fig3-source data 2/raw blots/
- __MACOSX/Fig3-source data 2/._raw blots
- Fig3-source data 2/raw blots/Lamin B-1.tif
- __MACOSX/Fig3-source data 2/raw blots/._Lamin B-1.tif
- Fig3-source data 2/raw blots/.DS_Store
- __MACOSX/Fig3-source data 2/raw blots/._.DS_Store
- Fig3-source data 2/raw blots/Lamin B-2.tif
- __MACOSX/Fig3-source data 2/raw blots/._Lamin B-2.tif
- Fig3-source data 2/raw blots/Hsf1 -1.tif
- __MACOSX/Fig3-source data 2/raw blots/._Hsf1 -1.tif
- Fig3-source data 2/raw blots/Hsf1 -2.tif
- __MACOSX/Fig3-source data 2/raw blots/._Hsf1 -2.tif
- Fig3-source data 2/raw blots/GAPDH-1.tif
- __MACOSX/Fig3-source data 2/raw blots/._GAPDH-1.tif
- Fig3-source data 2/raw blots/GAPDH-2.tif
- __MACOSX/Fig3-source data 2/raw blots/._GAPDH-2.tif
