# Supplementary material for: Hsf1 and the molecular chaperone Hsp90 support a ‘rewiring stress response’ leading to an adaptive cell size increase in chronic stress
Source: eLife. 2023 Dec 7;12:RP88658. doi: 10.7554/eLife.88658 (PMC10703448; doi:10.7554/eLife.88658)
Supplement: Figure 4—source data 1. [file elife-88658-fig4-data1.zip]

Archive with 21 entries (19 files):
- Fig4-source data 1/
- Fig4-source data 1/.DS_Store
- __MACOSX/Fig4-source data 1/._.DS_Store
- Fig4-source data 1/raw blots/
- __MACOSX/Fig4-source data 1/._raw blots
- Fig4-source data 1/Fig4-source data 1.png
- __MACOSX/Fig4-source data 1/._Fig4-source data 1.png
- Fig4-source data 1/raw blots/GAPDH- Hsp70.tif
- __MACOSX/Fig4-source data 1/raw blots/._GAPDH- Hsp70.tif
- Fig4-source data 1/raw blots/Hsf1.tif
- __MACOSX/Fig4-source data 1/raw blots/._Hsf1.tif
- Fig4-source data 1/raw blots/.DS_Store
- __MACOSX/Fig4-source data 1/raw blots/._.DS_Store
- Fig4-source data 1/raw blots/Hsc70.tif
- __MACOSX/Fig4-source data 1/raw blots/._Hsc70.tif
- Fig4-source data 1/raw blots/Hsp27- Hsp40.tif
- __MACOSX/Fig4-source data 1/raw blots/._Hsp27- Hsp40.tif
- Fig4-source data 1/raw blots/Hsp90╬▒.tif
- __MACOSX/Fig4-source data 1/raw blots/._Hsp90╬▒.tif
- Fig4-source data 1/raw blots/Hsp90╬▓.tif
- __MACOSX/Fig4-source data 1/raw blots/._Hsp90╬▓.tif
