# Supplementary material for: Hsf1 and the molecular chaperone Hsp90 support a ‘rewiring stress response’ leading to an adaptive cell size increase in chronic stress
Source: eLife. 2023 Dec 7;12:RP88658. doi: 10.7554/eLife.88658 (PMC10703448; doi:10.7554/eLife.88658)
Supplement: Figure 4—figure supplement 1—source data 1. [file elife-88658-fig4-figsupp1-data1.zip]

Archive with 25 entries (23 files):
- Fig4-FigSuppl1-source data 1/
- Fig4-FigSuppl1-source data 1/.DS_Store
- __MACOSX/Fig4-FigSuppl1-source data 1/._.DS_Store
- Fig4-FigSuppl1-source data 1/raw blots/
- __MACOSX/Fig4-FigSuppl1-source data 1/._raw blots
- Fig4-FigSuppl1-source data 1/Fig4-FigSuppl1-source data 1.png
- __MACOSX/Fig4-FigSuppl1-source data 1/._Fig4-FigSuppl1-source data 1.png
- Fig4-FigSuppl1-source data 1/raw blots/Ponceau S.tif
- __MACOSX/Fig4-FigSuppl1-source data 1/raw blots/._Ponceau S.tif
- Fig4-FigSuppl1-source data 1/raw blots/.DS_Store
- __MACOSX/Fig4-FigSuppl1-source data 1/raw blots/._.DS_Store
- Fig4-FigSuppl1-source data 1/raw blots/Hsp90╬▒ .tif
- __MACOSX/Fig4-FigSuppl1-source data 1/raw blots/._Hsp90╬▒ .tif
- Fig4-FigSuppl1-source data 1/raw blots/Hsp40  .tif
- __MACOSX/Fig4-FigSuppl1-source data 1/raw blots/._Hsp40  .tif
- Fig4-FigSuppl1-source data 1/raw blots/Hsp27  .tif
- __MACOSX/Fig4-FigSuppl1-source data 1/raw blots/._Hsp27  .tif
- Fig4-FigSuppl1-source data 1/raw blots/Hsf1 .tif
- __MACOSX/Fig4-FigSuppl1-source data 1/raw blots/._Hsf1 .tif
- Fig4-FigSuppl1-source data 1/raw blots/Hsp90╬▓.tif
- __MACOSX/Fig4-FigSuppl1-source data 1/raw blots/._Hsp90╬▓.tif
- Fig4-FigSuppl1-source data 1/raw blots/Hsp70  - hsc70.tif
- __MACOSX/Fig4-FigSuppl1-source data 1/raw blots/._Hsp70  - hsc70.tif
- Fig4-FigSuppl1-source data 1/raw blots/GAPDH  .tif
- __MACOSX/Fig4-FigSuppl1-source data 1/raw blots/._GAPDH  .tif
