# Supplementary material for: Hsf1 and the molecular chaperone Hsp90 support a ‘rewiring stress response’ leading to an adaptive cell size increase in chronic stress
Source: eLife. 2023 Dec 7;12:RP88658. doi: 10.7554/eLife.88658 (PMC10703448; doi:10.7554/eLife.88658)
Supplement: Figure 6—source data 2. [file elife-88658-fig6-data2.zip]

Archive with 12 entries (11 files):
- Fig6-source data 2.png
- __MACOSX/._Fig6-source data 2.png
- raw blots/
- __MACOSX/._raw blots
- raw blots/S6-2.tif
- __MACOSX/raw blots/._S6-2.tif
- raw blots/S6-3.tif
- __MACOSX/raw blots/._S6-3.tif
- raw blots/p-S6 -2.tif
- __MACOSX/raw blots/._p-S6 -2.tif
- raw blots/p-S6 -3.tif
- __MACOSX/raw blots/._p-S6 -3.tif
