# Supplementary material for: Hsf1 and the molecular chaperone Hsp90 support a ‘rewiring stress response’ leading to an adaptive cell size increase in chronic stress
Source: eLife. 2023 Dec 7;12:RP88658. doi: 10.7554/eLife.88658 (PMC10703448; doi:10.7554/eLife.88658)
Supplement: Figure 6—figure supplement 1—source data 2. [file elife-88658-fig6-figsupp1-data2.zip]

Archive with 17 entries (15 files):
- Fig6-FigSuppl1-source data 2/
- Fig6-FigSuppl1-source data 2/.DS_Store
- __MACOSX/Fig6-FigSuppl1-source data 2/._.DS_Store
- Fig6-FigSuppl1-source data 2/raw blots/
- __MACOSX/Fig6-FigSuppl1-source data 2/._raw blots
- Fig6-FigSuppl1-source data 2/Fig6-FigSuppl1-source data 2.png
- __MACOSX/Fig6-FigSuppl1-source data 2/._Fig6-FigSuppl1-source data 2.png
- Fig6-FigSuppl1-source data 2/raw blots/.DS_Store
- __MACOSX/Fig6-FigSuppl1-source data 2/raw blots/._.DS_Store
- Fig6-FigSuppl1-source data 2/raw blots/Puro-2.tif
- __MACOSX/Fig6-FigSuppl1-source data 2/raw blots/._Puro-2.tif
- Fig6-FigSuppl1-source data 2/raw blots/Puro-1.tif
- __MACOSX/Fig6-FigSuppl1-source data 2/raw blots/._Puro-1.tif
- Fig6-FigSuppl1-source data 2/raw blots/Ponceau S-2.tif
- __MACOSX/Fig6-FigSuppl1-source data 2/raw blots/._Ponceau S-2.tif
- Fig6-FigSuppl1-source data 2/raw blots/Ponceau S-1.tif
- __MACOSX/Fig6-FigSuppl1-source data 2/raw blots/._Ponceau S-1.tif
