# Supplementary material for: Hsf1 and the molecular chaperone Hsp90 support a ‘rewiring stress response’ leading to an adaptive cell size increase in chronic stress
Source: eLife. 2023 Dec 7;12:RP88658. doi: 10.7554/eLife.88658 (PMC10703448; doi:10.7554/eLife.88658)
Supplement: Figure 6—figure supplement 2—source data 1. [file elife-88658-fig6-figsupp2-data1.zip]

Archive with 46 entries (45 files):
- Fig6-FigSuppl2-source data 1.png
- __MACOSX/._Fig6-FigSuppl2-source data 1.png
- raw blots/
- __MACOSX/._raw blots
- raw blots/mTOR 2.tif
- __MACOSX/raw blots/._mTOR 2.tif
- raw blots/mTOR 3.tif
- __MACOSX/raw blots/._mTOR 3.tif
- raw blots/mTOR 1.tif
- __MACOSX/raw blots/._mTOR 1.tif
- raw blots/p-mTOR 2.tif
- __MACOSX/raw blots/._p-mTOR 2.tif
- raw blots/.DS_Store
- __MACOSX/raw blots/._.DS_Store
- raw blots/p-mTOR 3.tif
- __MACOSX/raw blots/._p-mTOR 3.tif
- raw blots/p-mTOR 1.tif
- __MACOSX/raw blots/._p-mTOR 1.tif
- raw blots/S6 1.tif
- __MACOSX/raw blots/._S6 1.tif
- raw blots/S6 3.tif
- __MACOSX/raw blots/._S6 3.tif
- raw blots/╬▓-actin 1 and 2.tif
- __MACOSX/raw blots/._╬▓-actin 1 and 2.tif
- raw blots/S6 2.tif
- __MACOSX/raw blots/._S6 2.tif
- raw blots/eIF2╬▒ 2.tif
- __MACOSX/raw blots/._eIF2╬▒ 2.tif
- raw blots/eIF2╬▒ 3.tif
- __MACOSX/raw blots/._eIF2╬▒ 3.tif
- raw blots/eIF2╬▒ 1.tif
- __MACOSX/raw blots/._eIF2╬▒ 1.tif
- raw blots/p-S6 1.tif
- __MACOSX/raw blots/._p-S6 1.tif
- raw blots/p-eIF2╬▒  1.tif
- __MACOSX/raw blots/._p-eIF2╬▒  1.tif
- raw blots/╬▓-actin 3.tif
- __MACOSX/raw blots/._╬▓-actin 3.tif
- raw blots/p-S6 2.tif
- __MACOSX/raw blots/._p-S6 2.tif
- raw blots/p-eIF2╬▒  2.tif
- __MACOSX/raw blots/._p-eIF2╬▒  2.tif
- raw blots/p-eIF2╬▒  3.tif
- __MACOSX/raw blots/._p-eIF2╬▒  3.tif
- raw blots/p-S6 3.tif
- __MACOSX/raw blots/._p-S6 3.tif
