# Supplementary material for: Hsf1 and the molecular chaperone Hsp90 support a ‘rewiring stress response’ leading to an adaptive cell size increase in chronic stress
Source: eLife. 2023 Dec 7;12:RP88658. doi: 10.7554/eLife.88658 (PMC10703448; doi:10.7554/eLife.88658)
Supplement: Figure 9—source data 1. [file elife-88658-fig9-data1.zip]

Archive with 16 entries (15 files):
- Fig9-source data 1.png
- __MACOSX/._Fig9-source data 1.png
- raw blots/
- __MACOSX/._raw blots
- raw blots/.DS_Store
- __MACOSX/raw blots/._.DS_Store
- raw blots/Coomassie blue gel 1.tif
- __MACOSX/raw blots/._Coomassie blue gel 1.tif
- raw blots/Coomassie blue gel 2.tif
- __MACOSX/raw blots/._Coomassie blue gel 2.tif
- raw blots/Hsp90╬▒ : Hsp90╬▓  .tif
- __MACOSX/raw blots/._Hsp90╬▒ : Hsp90╬▓  .tif
- raw blots/╬▓-actin 2.tif
- __MACOSX/raw blots/._╬▓-actin 2.tif
- raw blots/╬▓-actin 1.tif
- __MACOSX/raw blots/._╬▓-actin 1.tif
